# Supplementary material for: A two-stage genome-wide association study of radiation-induced acute toxicity in head and neck cancer
Source: J Transl Med. 2021 Nov 27;19:481. doi: 10.1186/s12967-021-03145-1 (PMC8626989; doi:10.1186/s12967-021-03145-1)
Supplement: Supplementary file 2 — Additional file 2: Table S6: Genome wide significant SNPs asscoiated with patient-rated acute xerostomia. Table S7: Suggestive SNPs associated with patient-rated acute xerostomia. Table S8: Suggestive SNPs associated with physician-rated acute xerostomia. Table S9: Suggestive SNPs associated with physician-rated acute dysphagia. Table S10: Suggestive SNPs associated with patient-rated acute sticky saliva. Table S11: Suggestive SNPs associated with physician-rated acute sticky saliva. Table S12: Suggestive SNPs associated with physician-rated acute mucositis. Table S13: Suggestive SNPs associated with STATphysician. Table S14: Suggestive SNPs associated with STATpatient [file 12967_2021_3145_MOESM2_ESM.xlsx]

## Sheet: INDEX
	Table of Contents
	Supp Table #	Contents of Supplementary Tables
	Table S6	Genome wide significant SNPs asscoiated with patient-rated acute xerostomia
	Table S7	Suggestive SNPs associated with patient-rated acute xerostomia
	Table S8	Suggestive SNPs associated with physician-rated acute xerostomia
	Table S9	Suggestive SNPs associated with physician-rated acute dysphagia
	Table S10	Suggestive SNPs associated with patient-rated acute sticky saliva
	Table S11	Suggestive SNPs associated with physician-rated acute sticky saliva
	Table S12	Suggestive SNPs associated with physician-rated acute mucositis
	Table S13	Suggestive SNPs associated with STATphysician
	Table S14	Suggestive SNPs associated with STATpatient

## Sheet: Table S6
	Table S6: Genome wide significant SNPs asscoiated with patient-rated acute xerostomia
						Discovery (N= 802)			Replication (N= 241)			Meta (N= 1043)
	CHR	SNP	BP	Effect allele	REF	BETA	SE	P	BETA	SE	P	Meta Beta	Meta SE	Meta P-value
	5	rs9328016	107085963	T	C	0.1677	0.02922	1.353e-08	-0.06489	0.06317	0.3055	0.126706	0.0265202	1.77316e-06
	5	rs1990918	107086262	G	A	0.1651	0.02915	2.101e-08	-0.06162	0.06287	0.3281	0.124984	0.0264457	2.28316e-06
	5	rs1990917	107086481	A	G	0.1663	0.0291	1.562e-08	-0.06162	0.06287	0.3281	0.126086	0.0264083	1.81316e-06
	5	rs712634	107086600	T	C	0.1682	0.02928	1.317e-08	-0.06684	0.06306	0.2903	0.126514	0.0265569	1.89316e-06
	5	rs1844705	107086791	G	T	0.17	0.02918	8.233e-09	-0.06162	0.06287	0.3281	0.128948	0.0264681	1.07582e-06
	5	rs9328017	107087350	C	A	0.1709	0.02912	6.53e-09	-0.06162	0.06287	0.3281	0.129828	0.0264233	8.95131e-07
	5	rs1490829	107087613	A	G	0.1721	0.02907	4.8e-09	-0.06162	0.06287	0.3281	0.130933	0.0263859	6.96914e-07
	5	rs12691430	107088710	A	C	0.1731	0.02912	4.2e-09	-0.06162	0.06287	0.3281	0.131639	0.0264233	6.29091e-07
	5	rs67533472	107090005	A	G	0.1731	0.02912	4.2e-09	-0.06162	0.06287	0.3281	0.131639	0.0264233	6.29091e-07
	5	rs249974	107093162	G	A	0.1656	0.02911	1.807e-08	-0.06913	0.06273	0.2717	0.124009	0.0264054	2.64865e-06
	5	rs193899	107096319	C	T	0.1713	0.02913	6.004e-09	-0.06913	0.06273	0.2717	0.128651	0.0264203	1.11949e-06
	5	rs35420	107097912	C	T	0.1728	0.02914	4.533e-09	-0.06507	0.06331	0.3051	0.131216	0.0264706	7.15734e-07
	5	rs35544	107102159	G	A	0.1809	0.03998	6.99e-06	-0.1772	0.07906	0.026	0.107974	0.0356776	0.0024
	5	rs1592907	107103563	A	G	0.1643	0.02815	7.778e-09	-0.02767	0.0631	0.6615	0.132436	0.0257078	2.5831e-07
	5	rs35542	107105482	A	G	0.1734	0.02909	3.782e-09	-0.06248	0.0637	0.3277	0.132696	0.0264613	5.31103e-07
	5	rs249981	107110109	T	C	0.1637	0.02893	2.152e-08	-0.03563	0.06502	0.5842	0.13076	0.0264317	7.53375e-07
	5	rs249983	107110731	A	G	0.1661	0.02899	1.431e-08	-0.02175	0.06493	0.7379	0.134877	0.0264714	3.48352e-07

## Sheet: Table S7
	Table S7: Suggestive SNPs associated with patient-rated acute xerostomia
						Discovery (N= 802)			Replication (N= 241)			Meta-analysis (N= 1043)
	CHR	SNP	BP	Effect allele	REF	BETA	SE	P	BETA	SE	P	BETA	SE	P
	1	rs28754724	19312748	A	G	0.1906	0.04184	6.03e-06	-0.05109	0.07852	0.516	0.137151	0.0369249	0.000213
	1	rs1546412	165284723	G	A	-0.2146	0.04774	7.995e-06	-0.01015	0.1106	0.927	-0.18249	0.043831	3.392e-05
	2	rs12986588	80116325	T	C	0.3191	0.06722	2.461e-06	-0.04429	0.1601	0.7823	0.26464	0.0619787	1.825e-05
	2	rs13034462	80119494	G	T	0.3191	0.06722	2.461e-06	-0.04429	0.1601	0.7823	0.26464	0.0619787	1.825e-05
	2	rs12987105	80137537	C	T	0.2908	0.06461	7.789e-06	-0.09987	0.1497	0.5054	0.229455	0.0593208	0.0001226
	2	rs71424898	80146869	A	G	0.2891	0.06501	9.968e-06	-0.09987	0.1497	0.5054	0.227384	0.0596299	0.0001375
	2	rs2389557	170211377	A	G	-0.1262	0.02831	9.456e-06	0.005358	0.06089	0.93	-0.102816	0.025671	5.085e-05
	2	rs12466968	199182325	T	C	0.2463	0.05511	9.015e-06	-0.009571	0.1102	0.9308	0.195111	0.0492901	7.395e-05
	3	rs6808549	140542380	C	T	0.141	0.03148	8.681e-06	0.02083	0.06629	0.7537	0.118887	0.0284365	2.107e-05
	3	rs13086288	140549085	A	G	0.1375	0.02992	5.015e-06	-0.07941	0.06626	0.232	0.100763	0.0272688	0.0002189
	3	rs144250644	191322970	C	T	-0.4492	0.09166	1.16e-06	0.1662	0.172	0.3349	-0.313087	0.0808908	0.0001192
	4	rs71604061	37377104	T	C	0.3324	0.07458	9.512e-06	-0.2839	0.1608	0.07882	0.223294	0.0676571	0.001093
	4	rs28893273	65599511	A	G	0.3931	0.08826	9.647e-06	-0.1198	0.1793	0.5046	0.293061	0.0791862	0.0002034
	5	rs9328015	107085864	G	A	0.1568	0.02937	1.226e-07	-0.05844	0.06367	0.3597	0.119036	0.0266693	5.458e-06
	5	rs9328016	107085963	T	C	0.1677	0.02922	1.353e-08	-0.06489	0.06317	0.3055	0.126706	0.0265202	1.323e-06
	5	rs6862753	107086060	T	C	0.1828	0.04005	5.811e-06	-0.1794	0.07903	0.02418	0.108789	0.0357246	0.002237
	5	rs1990918	107086262	G	A	0.1651	0.02915	2.101e-08	-0.06162	0.06287	0.3281	0.124984	0.0264457	1.975e-06
	5	rs1990917	107086481	A	G	0.1663	0.0291	1.562e-08	-0.06162	0.06287	0.3281	0.126086	0.0264083	1.691e-06
	5	rs712634	107086600	T	C	0.1682	0.02928	1.317e-08	-0.06684	0.06306	0.2903	0.126514	0.0265569	1.433e-06
	5	rs1844705	107086791	G	T	0.17	0.02918	8.233e-09	-0.06162	0.06287	0.3281	0.128948	0.0264681	8.991e-07
	5	rs9328017	107087350	C	A	0.1709	0.02912	6.53e-09	-0.06162	0.06287	0.3281	0.129828	0.0264233	7.66e-07
	5	rs1490829	107087613	A	G	0.1721	0.02907	4.8e-09	-0.06162	0.06287	0.3281	0.130933	0.0263859	6.519e-07
	5	rs12691430	107088710	A	C	0.1731	0.02912	4.2e-09	-0.06162	0.06287	0.3281	0.131639	0.0264233	5.544e-07
	5	rs67533472	107090005	A	G	0.1731	0.02912	4.2e-09	-0.06162	0.06287	0.3281	0.131639	0.0264233	5.544e-07
	5	rs249974	107093162	G	A	0.1656	0.02911	1.807e-08	-0.06913	0.06273	0.2717	0.124009	0.0264054	2.209e-06
	5	rs193899	107096319	C	T	0.1713	0.02913	6.004e-09	-0.06913	0.06273	0.2717	0.128651	0.0264203	1.009e-06
	5	rs35420	107097912	C	T	0.1728	0.02914	4.533e-09	-0.06507	0.06331	0.3051	0.131216	0.0264706	5.866e-07
	5	rs35544	107102159	G	A	0.1809	0.03998	6.99e-06	-0.1772	0.07906	0.026	0.107974	0.0356776	0.00248
	5	rs1592907	107103563	A	G	0.1643	0.02815	7.778e-09	-0.02767	0.0631	0.6615	0.132436	0.0257078	2.269e-07
	5	rs35542	107105482	A	G	0.1734	0.02909	3.782e-09	-0.06248	0.0637	0.3277	0.132696	0.0264613	5.089e-07
	5	rs249981	107110109	T	C	0.1637	0.02893	2.152e-08	-0.03563	0.06502	0.5842	0.13076	0.0264317	7.751e-07
	5	rs249983	107110731	A	G	0.1661	0.02899	1.431e-08	-0.02175	0.06493	0.7379	0.134877	0.0264714	3.582e-07
	6	rs75405010	155913984	A	G	0.2719	0.06096	9.403e-06	0.1297	0.1126	0.2506	0.239668	0.053608	7.847e-06
	6	rs150047478	164638755	T	C	0.5392	0.1184	6.14e-06	0.08962	0.251	0.7214	0.457371	0.107084	1.822e-05
	7	rs7778570	38749008	C	A	0.1988	0.0442	7.865e-06	0.03717	0.08599	0.666	0.165021	0.0393109	2.409e-05
	7	rs7779329	38749544	G	A	0.1988	0.0442	7.865e-06	0.03717	0.08599	0.666	0.165021	0.0393109	2.409e-05
	7	rs1978171	38750012	T	C	0.1988	0.0442	7.865e-06	0.03717	0.08599	0.666	0.165021	0.0393109	2.409e-05
	7	rs7783546	38756960	T	G	0.2024	0.0448	7.239e-06	0.03868	0.08643	0.6549	0.167728	0.0397743	2.811e-05
	7	rs73132820	55924433	G	T	0.1508	0.03314	6.177e-06	-0.128	0.07294	0.08068	0.103095	0.0301718	0.0005698
	7	rs73132825	55929393	A	G	0.151	0.03325	6.458e-06	-0.128	0.07294	0.08068	0.102998	0.0302548	0.0005698
	7	rs113502368	55934644	T	C	0.1517	0.03324	5.81e-06	-0.128	0.07294	0.08068	0.103601	0.0302472	0.0005143
	7	rs6593288	55944254	G	A	0.148	0.03325	9.743e-06	-0.128	0.07294	0.08068	0.100514	0.0302548	0.0007717
	7	rs7806211	55949925	C	T	0.1455	0.03245	8.453e-06	-0.1637	0.07227	0.02452	0.0936213	0.0296028	0.001135
	8	rs183426504	143022750	T	C	0.4759	0.1015	3.275e-06	0.1676	0.1997	0.4022	0.412607	0.0904833	5.687e-06
	9	rs62576034	118804784	A	G	0.5453	0.1164	3.309e-06	-0.3798	0.25	0.1301	0.380483	0.105523	0.0002919
	10	rs72768114	4527447	A	G	0.4203	0.09364	8.256e-06	0.3255	0.2047	0.1132	0.403895	0.0851533	2.312e-06
	13	rs558593276	21071657	C	A	0.3795	0.07919	1.976e-06	-0.269	0.161	0.09617	0.253171	0.0710595	0.0003406
	13	rs118174376	95545413	T	C	-0.3631	0.07657	2.514e-06	0.03611	0.1695	0.8315	-0.295441	0.0697803	2.622e-05
	13	rs76490768	95575451	T	C	-0.3695	0.07987	4.366e-06	-0.09177	0.2005	0.6476	-0.331464	0.0741995	7.996e-06
	13	rs7985457	95817801	G	T	-0.2483	0.05136	1.611e-06	-0.02064	0.09832	0.834	-0.199495	0.0455231	1.018e-05
	14	rs188152481	21296830	C	T	-0.4918	0.1078	5.909e-06	-0.07155	0.2037	0.7257	-0.399854	0.0952803	2.797e-05
	14	rs117955567	61748308	C	A	0.3075	0.06707	5.299e-06	0.01417	0.18	0.9373	0.271739	0.0628488	1.453e-05
	16	rs41280904	71418291	C	T	-0.1742	0.0368	2.602e-06	0.03583	0.08074	0.6577	-0.138073	0.0334858	4.308e-05
	16	rs11645598	71460583	A	G	-0.1941	0.03972	1.238e-06	0.04909	0.0923	0.5954	-0.156101	0.0364851	2.249e-05
	16	rs11641967	71487952	T	G	-0.1925	0.03941	1.262e-06	0.04194	0.09024	0.6426	-0.154948	0.036116	1.311e-05
	16	rs75768020	71540871	C	T	-0.1781	0.03684	1.608e-06	0.04563	0.07904	0.5643	-0.138171	0.0333911	3.917e-05
	17	rs117222638	77727527	A	G	0.5052	0.1048	1.711e-06	-0.125	0.1996	0.5316	0.369012	0.0927878	7.342e-05
	19	rs62108667	6200828	C	T	-0.2744	0.0603	6.204e-06	-0.03261	0.1248	0.7941	-0.228636	0.0542945	2.348e-05
	21	rs116909445	17978853	A	C	-0.4091	0.08594	2.304e-06	0.03833	0.1491	0.7974	-0.297521	0.0744571	6.574e-05

## Sheet: Table S8
	Table S8: Suggestive SNPs associated with physician-rated acute xerostomia
						Discovery (N= 869)			Replication (N= 246)			Meta-analysis(N= 1115)
	CHR	SNP	BP	Effect allele	REF	BETA	SE	P	BETA	SE	P	BETA	SE	P
	2	rs6714163	777252	C	T	0.09353	0.02037	5.086e-06	0.009055	0.03798	0.8118	0.0746587	0.0179511	1.96e-05
	2	rs2336417	206168896	G	A	0.09513	0.02055	4.262e-06	-0.04718	0.04035	0.2436	0.06582	0.0183119	0.0005418
	3	rs72996044	2434533	T	C	0.329	0.07283	7.131e-06	0.005587	0.0896	0.9503	0.200332	0.0565151	0.0003968
	4	rs12651672	155307037	T	C	0.1169	0.02535	4.63e-06	0.03342	0.04932	0.4987	0.0994546	0.0225462	7.647e-06
	6	rs4142561	159845090	T	C	0.09295	0.02077	8.672e-06	-0.05357	0.03942	0.1755	0.0611126	0.0183754	0.001184
	6	rs2461720	166310711	A	G	-0.1041	0.02227	3.437e-06	-0.05179	0.04172	0.2158	-0.0925001	0.0196462	1.916e-06
	6	rs2461727	166313100	T	C	-0.1041	0.02227	3.437e-06	-0.05179	0.04172	0.2158	-0.0925001	0.0196462	1.916e-06
	6	rs2457981	166316132	G	A	-0.09253	0.02009	4.74e-06	0.01818	0.03869	0.6388	-0.0690189	0.0178296	8.6e-05
	6	rs2461726	166316838	A	C	-0.09881	0.0204	1.512e-06	0.00249	0.03972	0.9501	-0.0776664	0.0181466	1.058e-05
	6	rs2457980	166317457	A	G	-0.09846	0.02035	1.561e-06	-0.004314	0.03718	0.9077	-0.0767575	0.017851	1.289e-05
	6	rs2500482	166323038	G	A	-0.09881	0.0204	1.512e-06	-0.003769	0.03942	0.9239	-0.0787337	0.0181177	8.531e-06
	7	rs117387753	100634887	A	G	-0.338	0.07245	3.576e-06	-0.2857	0.1376	0.03897	-0.326648	0.0641068	3.044e-07
	8	rs13263876	40232151	G	A	-0.1413	0.03165	9.134e-06	-0.04143	0.05701	0.4682	-0.117771	0.0276717	2.737e-05
	8	rs13262214	40242381	C	A	-0.1362	0.03064	9.925e-06	-0.01655	0.05416	0.7603	-0.10719	0.0266682	7.449e-05
	8	rs16889262	40242568	T	C	-0.1362	0.03064	9.925e-06	-0.01655	0.05416	0.7603	-0.10719	0.0266682	7.449e-05
	8	rs35791757	40249690	G	A	-0.1378	0.03067	8.053e-06	-0.01655	0.05416	0.7603	-0.108359	0.0266879	5.884e-05
	8	rs16889302	40252983	A	G	-0.1378	0.03067	8.053e-06	-0.01655	0.05416	0.7603	-0.108359	0.0266879	5.884e-05
	8	rs2235102	40256568	A	G	-0.1378	0.03067	8.053e-06	-0.01655	0.05416	0.7603	-0.108359	0.0266879	5.884e-05
	8	rs60918260	40259042	C	T	-0.1378	0.03067	8.053e-06	-0.01655	0.05416	0.7603	-0.108359	0.0266879	5.884e-05
	8	rs71519548	40263277	C	T	-0.138	0.03084	8.734e-06	-0.01655	0.05416	0.7603	-0.108263	0.0267997	5.884e-05
	8	rs16889357	40264413	T	C	-0.138	0.03084	8.734e-06	-0.01655	0.05416	0.7603	-0.108263	0.0267997	5.884e-05
	8	rs16889358	40265646	G	T	-0.138	0.03084	8.734e-06	-0.01655	0.05416	0.7603	-0.108263	0.0267997	5.884e-05
	8	rs59751187	40265699	A	C	-0.138	0.03084	8.734e-06	-0.01655	0.05416	0.7603	-0.108263	0.0267997	5.884e-05
	8	rs13251738	40271304	G	A	-0.138	0.03084	8.734e-06	-0.01655	0.05416	0.7603	-0.108263	0.0267997	5.884e-05
	8	rs13267494	40278245	T	C	-0.138	0.03084	8.734e-06	-0.01655	0.05416	0.7603	-0.108263	0.0267997	5.884e-05
	8	rs2730141	40282221	C	T	0.1235	0.02737	7.294e-06	0.01902	0.05952	0.7495	0.105263	0.0248668	1.574e-05
	12	rs117054079	113799291	T	C	-0.3716	0.0793	3.249e-06	-0.1799	0.1593	0.2601	-0.333529	0.0709904	2.35e-06
	12	rs10161465	130497717	T	C	-0.1273	0.02845	8.692e-06	0.02974	0.05461	0.5865	-0.0937768	0.0252313	0.0001479
	14	rs1805078	88450770	A	G	-0.1874	0.04167	7.83e-06	0.04562	0.06893	0.5087	-0.125034	0.0356603	0.0005471
	14	rs112004027	90240886	T	C	0.1082	0.0222	1.295e-06	-0.03465	0.04602	0.4522	0.081233	0.0199951	4.125e-05
	14	rs72693730	90243371	C	T	0.1087	0.0222	1.173e-06	-0.01473	0.04192	0.7256	0.0816654	0.0196187	2.409e-05
	14	rs67492312	90243461	G	A	0.1087	0.0222	1.173e-06	-0.01473	0.04192	0.7256	0.0816654	0.0196187	2.409e-05
	14	rs17778935	90248485	A	G	0.1108	0.02218	7.139e-07	-0.01655	0.04193	0.6933	0.0829565	0.0196059	1.855e-05
	14	rs17716780	90250092	A	G	0.1173	0.02189	1.094e-07	-0.01567	0.04116	0.7037	0.0879828	0.0193268	6.743e-06
	14	rs72693739	90250302	T	C	0.1121	0.02223	5.57e-07	-0.01655	0.04193	0.6933	0.0838731	0.0196404	1.547e-05
	14	rs66989833	90253198	T	C	0.1121	0.02223	5.57e-07	-0.01655	0.04193	0.6933	0.0838731	0.0196404	1.547e-05
	14	rs17779160	90256795	T	C	0.1121	0.02223	5.57e-07	-0.0109	0.04164	0.7937	0.0848192	0.0196104	1.143e-05
	14	rs1974014	90257513	G	A	0.1121	0.02223	5.57e-07	-0.0109	0.04164	0.7937	0.0848192	0.0196104	1.143e-05
	14	rs11848140	90258035	A	G	0.1121	0.02223	5.57e-07	-0.0109	0.04164	0.7937	0.0848192	0.0196104	1.143e-05
	14	rs73324933	90266417	A	C	0.1145	0.02228	3.414e-07	-0.01278	0.04168	0.7595	0.0862134	0.0196489	7.228e-06
	14	rs75176561	90276868	A	G	0.11	0.02229	9.597e-07	-0.002206	0.04246	0.9586	0.0857581	0.0197358	1.048e-05
	14	rs72693765	90277176	A	G	0.11	0.02229	9.597e-07	-0.002206	0.04246	0.9586	0.0857581	0.0197358	1.048e-05

## Sheet: Table S9
	Table S9: Suggestive SNPs associated with physician-rated acute dysphagia
						Discovery (N= 860)			Replication (N= 246)			Meta-analysis (N= 1106)
	CHR	SNP	BP	Effect allele	REF	BETA	SE	P	BETA	SE	P	BETA	SE	P
	1	rs77074764	48630931	G	T	0.2132	0.04772	8.993e-06	0.02031	0.09163	0.8248	0.172046	0.0423243	5.491e-05
	1	rs11240412	205289834	T	C	0.1375	0.02873	2.011e-06	-0.02204	0.06053	0.7161	0.108167	0.0259548	3.562e-05
	1	rs11581733	205289865	A	G	0.1375	0.02873	2.011e-06	-0.02204	0.06053	0.7161	0.108167	0.0259548	3.562e-05
	1	rs3738746	205290794	A	G	0.1297	0.02864	6.759e-06	-0.01302	0.06013	0.8287	0.103309	0.0258568	8.026e-05
	1	rs35321028	205290965	T	C	0.137	0.02867	2.088e-06	-0.02204	0.06053	0.7161	0.107858	0.0259105	4.077e-05
	1	rs34099486	205291153	A	G	0.137	0.02867	2.088e-06	-0.02204	0.06053	0.7161	0.107858	0.0259105	4.077e-05
	1	rs56184608	205291596	C	T	0.137	0.02867	2.088e-06	-0.02204	0.06053	0.7161	0.107858	0.0259105	4.077e-05
	1	rs55664944	205291668	C	T	0.1367	0.02888	2.583e-06	-0.02072	0.0614	0.736	0.108182	0.0261335	3.667e-05
	1	rs11240414	205292420	C	T	0.1337	0.02863	3.482e-06	-0.02204	0.06053	0.7161	0.105228	0.025881	6.077e-05
	1	rs7527940	205293695	A	G	0.1337	0.02863	3.482e-06	-0.02204	0.06053	0.7161	0.105228	0.025881	6.077e-05
	1	rs7528325	205294072	A	G	0.1314	0.02858	4.913e-06	-0.02204	0.06053	0.7161	0.103428	0.025844	8.984e-05
	1	rs12068311	205294500	C	T	0.1273	0.02854	9.199e-06	-0.02204	0.06053	0.7161	0.100138	0.0258144	0.0001494
	1	rs11240419	205295161	T	C	0.1314	0.02858	4.913e-06	-0.02204	0.06053	0.7161	0.103428	0.025844	8.984e-05
	1	rs11581641	205295223	A	G	0.1314	0.02858	4.913e-06	-0.02204	0.06053	0.7161	0.103428	0.025844	8.984e-05
	1	rs11579851	205295226	G	A	0.1314	0.02858	4.913e-06	-0.02204	0.06053	0.7161	0.103428	0.025844	8.984e-05
	1	rs6676320	205297771	G	A	0.1314	0.02858	4.913e-06	-0.02204	0.06053	0.7161	0.103428	0.025844	8.984e-05
	1	rs7417402	205299637	A	G	0.1286	0.02843	6.913e-06	-0.01302	0.06013	0.8287	0.102725	0.025702	4.405e-05
	1	rs61823093	205304806	G	A	-0.1321	0.02896	5.804e-06	0.05253	0.05398	0.3316	-0.0908355	0.0255194	0.0003865
	1	rs6695325	205387934	T	C	-0.1619	0.03191	4.801e-07	-0.03287	0.062	0.5965	-0.134879	0.0283727	2.118e-06
	1	rs61824227	205397308	T	C	-0.1607	0.0325	9.134e-07	-0.03824	0.06288	0.5437	-0.134883	0.0288716	4.172e-06
	2	rs11677766	28802649	T	G	0.4815	0.1028	3.279e-06	0.04723	0.1856	0.7994	0.37955	0.0899273	2.495e-05
	2	rs11695164	28802761	C	A	0.4815	0.1028	3.279e-06	0.04723	0.1856	0.7994	0.37955	0.0899273	2.495e-05
	2	rs59100925	28804848	A	G	0.4814	0.1046	4.835e-06	0.04723	0.1856	0.7994	0.376741	0.0911248	3.915e-05
	2	rs73922180	28805491	T	C	0.4814	0.1046	4.835e-06	0.04723	0.1856	0.7994	0.376741	0.0911248	3.915e-05
	2	rs78005013	28805790	T	C	0.4814	0.1046	4.835e-06	0.04723	0.1856	0.7994	0.376741	0.0911248	3.915e-05
	2	rs11895227	28806012	A	C	0.4814	0.1046	4.835e-06	0.04723	0.1856	0.7994	0.376741	0.0911248	3.915e-05
	2	rs11688589	28807255	T	C	0.4814	0.1046	4.835e-06	0.04723	0.1856	0.7994	0.376741	0.0911248	3.915e-05
	2	rs73922183	28810653	A	G	0.4814	0.1046	4.835e-06	0.04723	0.1856	0.7994	0.376741	0.0911248	3.915e-05
	2	rs73922185	28811464	A	G	0.4814	0.1046	4.835e-06	-0.01118	0.1774	0.9498	0.354327	0.0901034	9.227e-05
	2	rs28493869	149578840	T	C	0.2958	0.0635	3.702e-06	0.05167	0.1436	0.7193	0.25587	0.0580753	1.237e-05
	3	rs114975969	66546950	A	G	-0.4287	0.09194	3.63e-06	0.01308	0.1472	0.9293	-0.304721	0.0779792	9.339e-05
	3	rs115460117	143077053	A	G	0.4594	0.0956	1.824e-06	0.05565	0.1732	0.7483	0.365117	0.0836968	1.44e-05
	4	rs3857066	94415514	G	A	0.1212	0.02678	6.854e-06	0.1007	0.05229	0.05536	0.11694	0.0238359	1.142e-06
	4	rs13104461	177736850	T	C	-0.16	0.03596	9.816e-06	0.05333	0.07898	0.5002	-0.12337	0.0327274	0.0001672
	5	rs142530447	2750925	T	C	0.3103	0.06845	6.651e-06	-0.1079	0.1398	0.4411	0.22943	0.0614765	0.0001686
	5	rs146672125	53014965	T	C	-0.5417	0.1197	6.825e-06	Not Available			Not Available
	6	rs141807443	91224511	G	A	-0.466	0.09385	8.324e-07	-0.3334	0.1764	0.06006	-0.436747	0.0828536	1.411e-07
	7	rs76157205	3803568	T	C	0.5211	0.1103	2.723e-06	Not Available			Not Available
	7	rs10258759	11340454	A	G	0.137	0.02762	8.453e-07	-0.0331	0.05651	0.5586	0.1042	0.0248146	3.721e-05
	7	rs10234792	11359421	A	C	0.1279	0.02735	3.378e-06	-0.1039	0.05559	0.0629	0.0827256	0.0245407	0.0005652
	8	rs149594176	16568403	G	A	0.5387	0.1124	1.951e-06	Not Available			Not Available
	8	rs192720255	16571049	T	G	0.5692	0.1145	8.024e-07
	8	rs147097221	16593316	A	G	0.4887	0.1087	7.915e-06
	8	rs77838335	139699625	T	C	0.4136	0.09009	5.098e-06	-0.03391	0.2203	0.8778	0.349484	0.0833869	2.668e-05
	9	rs140588989	38261592	A	G	0.5248	0.1169	8.155e-06	0.02396	0.3118	0.9388	0.463076	0.10946	2.356e-05
	10	rs146753829	129027221	A	G	0.4715	0.1059	9.617e-06	0.04606	0.1607	0.7747	0.342685	0.0884261	0.0001067
	11	rs7104110	126587722	C	T	-0.1987	0.04445	8.835e-06	-0.03847	0.08653	0.6571	-0.165246	0.0395383	2.306e-05
	11	rs4937180	126588829	A	C	-0.2025	0.04492	7.449e-06	-0.03847	0.08653	0.6571	-0.167679	0.039868	2.584e-05
	11	rs10736553	126590829	A	G	-0.2041	0.04449	5.194e-06	-0.03847	0.08653	0.6571	-0.169469	0.0395665	1.462e-05
	11	rs7933188	126592268	T	C	-0.2145	0.04503	2.235e-06	-0.03847	0.08653	0.6571	-0.176988	0.0399449	8.832e-06
	11	rs10893555	126592352	A	G	-0.2145	0.04503	2.235e-06	-0.03847	0.08653	0.6571	-0.176988	0.0399449	8.832e-06
	11	rs3909724	126592584	T	C	-0.2145	0.04503	2.235e-06	-0.03847	0.08653	0.6571	-0.176988	0.0399449	8.832e-06
	11	rs6590226	126595633	A	C	-0.2034	0.04443	5.399e-06	-0.04638	0.0868	0.5937	-0.170801	0.0395499	1.32e-05
	11	rs6590227	126595819	T	C	-0.2034	0.04443	5.399e-06	-0.04638	0.0868	0.5937	-0.170801	0.0395499	1.32e-05
	11	rs4099578	126597139	T	C	-0.1827	0.04072	8.274e-06	-0.1077	0.08071	0.1834	-0.167483	0.0363551	4.567e-06
	12	rs80014960	65855770	C	A	0.3952	0.08781	7.72e-06	-0.02095	0.1685	0.9012	0.306322	0.0778705	8.812e-05
	13	rs73614634	109542980	A	G	0.3405	0.07174	2.428e-06	0.03879	0.1278	0.7617	0.268208	0.0625577	1.909e-05
	13	rs76846139	109544332	G	A	0.3405	0.07174	2.428e-06	0.03879	0.1278	0.7617	0.268208	0.0625577	1.909e-05
	13	rs7324816	109545416	A	G	0.3405	0.07174	2.428e-06	0.03879	0.1278	0.7617	0.268208	0.0625577	1.909e-05
	13	rs7326234	109545525	C	T	0.3144	0.06262	6.305e-07	0.03879	0.1278	0.7617	0.261041	0.0562325	4.131e-06
	13	rs73614643	109546691	T	C	0.3405	0.07174	2.428e-06	0.03879	0.1278	0.7617	0.268208	0.0625577	1.909e-05
	13	rs73614646	109547384	G	A	0.3226	0.06295	3.71e-07	0.03879	0.1278	0.7617	0.267186	0.0564711	2.214e-06
	13	rs58602079	109549268	T	C	0.3144	0.06262	6.305e-07	0.03879	0.1278	0.7617	0.261041	0.0562325	4.131e-06
	14	rs146546762	27646249	T	C	0.4781	0.1028	3.877e-06	-0.05039	0.223	0.8214	0.385475	0.0933578	3.816e-05
	14	rs56194003	28598830	G	A	0.6346	0.14	6.618e-06	-0.09272	0.2512	0.7124	0.462227	0.12229	0.0001554
	15	rs116979806	86835686	T	C	0.5021	0.1042	1.72e-06	-0.03891	0.1654	0.8142	0.348388	0.0881632	7.462e-05
	16	rs859299	4775732	T	C	-0.1251	0.02786	8.069e-06	-0.08647	0.05473	0.1155	-0.11715	0.0248283	2.68e-06
	16	rs859300	4776126	G	A	-0.1251	0.02786	8.069e-06	-0.08647	0.05473	0.1155	-0.11715	0.0248283	2.68e-06
	16	rs859301	4778609	T	C	-0.1251	0.02786	8.069e-06	-0.08647	0.05473	0.1155	-0.11715	0.0248283	2.68e-06
	16	rs859302	4780262	G	A	-0.1251	0.02786	8.069e-06	-0.08556	0.0552	0.1226	-0.117073	0.0248717	2.833e-06
	16	rs703813	4780696	T	C	-0.1251	0.02786	8.069e-06	-0.08556	0.0552	0.1226	-0.117073	0.0248717	2.833e-06
	16	rs859322	4781874	G	A	-0.1297	0.02774	3.435e-06	-0.03285	0.05257	0.5327	-0.108606	0.0245338	1.125e-05
	16	rs859321	4782283	C	T	-0.1243	0.02751	7.077e-06	-0.05531	0.05435	0.3099	-0.11023	0.0245449	1.068e-05
	16	rs859320	4782328	C	T	-0.1243	0.02751	7.077e-06	-0.05531	0.05435	0.3099	-0.11023	0.0245449	1.068e-05
	16	rs4785974	4804651	C	T	-0.1286	0.0287	8.51e-06	-0.1279	0.05607	0.02351	-0.128455	0.0255477	5.762e-07
	16	rs116891668	5127701	A	G	0.3821	0.0845	6.998e-06	-0.1261	0.2024	0.534	0.306669	0.0779772	9.528e-05
	18	rs75935491	4413734	T	G	0.4873	0.1048	3.853e-06	-0.2902	0.2033	0.1549	0.324068	0.0931515	0.0005285
	19	rs117612549	5750840	T	C	0.6462	0.1445	8.843e-06	0.1634	0.353	0.6439	0.57691	0.133729	1.732e-05

## Sheet: Table S10
	Table S10: Suggestive SNPs associated with patient-rated acute sticky saliva
						Discovery (N= 799)			Replication (N= 214)			Meta-analysis (N=1013)
	CHR	SNP	BP	Effect allele	REF	BETA	SE	P	BETA	SE	P	BETA	SE	P
	1	rs6684218	171220108	C	T	0.2801	0.05903	2.488e-06	0.01136	0.1183	0.9236	0.2262	0.0528195	1.816e-05
	1	rs13353034	171220811	T	C	0.2801	0.05903	2.488e-06	0.01136	0.1183	0.9236	0.2262	0.0528195	1.816e-05
	2	rs114440118	182423545	T	C	0.6218	0.1366	6.141e-06	Not Available			Not Available
	3	rs142622968	142473582	A	G	0.4696	0.104	7.258e-06	0.2666	0.2436	0.2751	0.4388	0.0956479	4.509e-06
	4	rs7667692	179490935	T	C	0.185	0.04096	7.212e-06	0.06246	0.1002	0.5337	0.1673	0.0379145	1.033e-05
	4	rs6831070	179491771	T	C	0.185	0.04096	7.212e-06	0.06246	0.1002	0.5337	0.1673	0.0379145	1.033e-05
	4	rs72708814	179492099	C	T	0.185	0.04096	7.212e-06	0.06246	0.1002	0.5337	0.1673	0.0379145	1.033e-05
	4	rs17727828	179499961	C	T	0.1878	0.04102	5.436e-06	0.06246	0.1002	0.5337	0.1699	0.0379621	7.541e-06
	4	rs72708815	179501264	G	A	0.1892	0.04104	4.707e-06	0.06246	0.1002	0.5337	0.1707	0.0379779	6.783e-06
	4	rs72708819	179504525	T	C	0.1851	0.04082	6.665e-06	0.06246	0.1002	0.5337	0.1673	0.0378034	1.033e-05
	4	rs17728055	179504698	T	C	0.1851	0.04082	6.665e-06	0.06246	0.1002	0.5337	0.1673	0.0378034	1.033e-05
	4	rs2715521	179514892	G	A	0.2104	0.04683	8.115e-06	0.1181	0.1011	0.2439	0.1936	0.0424928	5.523e-06
	6	rs72839123	17897105	A	G	0.2925	0.06305	4.09e-06	0.009407	0.1113	0.9327	0.2238	0.0548591	4.412e-05
	7	rs77428579	4523081	A	G	0.4511	0.1014	9.889e-06	-0.1265	0.1932	0.5132	0.3267	0.0897851	0.000261
	7	rs10261824	7053611	C	T	-0.1464	0.03183	4.951e-06	-0.08092	0.06863	0.2398	-0.1345	0.0288755	3.605e-06
	8	rs10107625	13182030	T	C	0.1383	0.03078	8.111e-06	0.1391	0.06423	0.03153	0.1382	0.0277574	7.302e-07
	8	rs55694446	25799946	A	G	-0.1886	0.03943	2.075e-06	0.1056	0.08785	0.2308	-0.1406	0.0359728	8.064e-05
	8	rs7006936	25804508	C	T	-0.1884	0.03889	1.527e-06	0.1056	0.08785	0.2308	-0.1397	0.0355613	8.89e-05
	8	rs6987582	25804892	C	T	-0.1586	0.03172	7.101e-07	0.1114	0.06946	0.1105	-0.1112	0.0288537	0.0001277
	8	rs17240519	25893271	C	T	-0.3014	0.06652	6.779e-06	0.06538	0.1666	0.6952	-0.2503	0.0617776	5.708e-05
	9	rs72690084	4299257	G	A	0.2493	0.05468	5.974e-06	0.08069	0.1175	0.4933	0.219	0.0495749	1.116e-05
	9	rs139659427	9370004	A	G	-0.2945	0.06174	2.2e-06	-0.3405	0.1553	0.02951	-0.3013	0.0573724	1.652e-07
	10	rs78705233	10218422	A	C	0.4579	0.09352	1.19e-06	0.1416	0.2327	0.5436	0.4138	0.0867744	2.07e-06
	10	rs117987508	43897997	G	A	0.361	0.08065	8.746e-06	-0.1058	0.1622	0.515	0.2676	0.0722155	0.0002211
	12	rs146631243	119400356	G	A	0.55	0.118	3.697e-06	0.4692	0.2602	0.07299	0.5362	0.107466	6.043e-07
	13	rs1006616	32190838	G	A	0.5484	0.1224	8.591e-06	Not Available			Not Available
	13	rs73224051	71487642	C	T	-0.267	0.05732	3.753e-06	-0.114	0.1176	0.3335	-0.2381	0.0515253	3.516e-06
	13	rs182358431	104972236	G	A	0.4549	0.09518	2.1e-06	0.5277	0.3062	0.08649	0.4614	0.0908902	3.662e-07
	14	rs117955567	61748308	C	A	0.3191	0.07	5.983e-06	-0.007602	0.2099	0.9712	0.2863	0.0664047	1.623e-05
	15	rs11636091	54361704	T	C	-0.2751	0.05932	4.134e-06	-0.02155	0.1178	0.8551	-0.2244	0.0529816	2.116e-05
	16	rs182823884	10427124	C	A	0.5844	0.1283	6.048e-06	0.3039	0.2283	0.1847	0.5169	0.111848	3.637e-06
	16	rs172337	57022748	T	C	0.242	0.0542	9.218e-06	0.07246	0.1495	0.6285	0.2225	0.0509547	1.191e-05
	16	rs75768020	71540871	C	T	-0.1799	0.03833	3.185e-06	-0.01491	0.08879	0.8668	-0.1546	0.0351909	9.754e-06
	16	rs11443	82031448	C	T	0.1397	0.03078	6.604e-06	0.04526	0.06952	0.5158	0.1244	0.0281448	1.135e-05
	17	rs35822717	3494921	T	C	0.4794	0.1024	3.391e-06	0.02069	0.2394	0.9312	0.4084	0.0941489	1.339e-05
	19	rs305953	41650217	G	A	0.2692	0.05956	7.164e-06	0.07625	0.1677	0.6499	0.2472	0.0561253	1.218e-05
	22	rs78211444	45696739	G	A	0.3434	0.07398	4.053e-06	-0.1671	0.1647	0.3117	0.2576	0.0674846	0.0001361
	22	rs737399	45734179	T	C	0.3648	0.07322	7.72e-07	-0.1063	0.1608	0.5091	0.2847	0.0666369	1.853e-05

## Sheet: Table S11
	Table S11:Suggestive SNPs associated with physician-rated acute sticky saliva
						Discovery (N = 859)			Replication (N = 246)			Meta-analysis (N= 1105)
	CHR	BP	SNP	Effect allele	REF	BETA	SE	P	BETA	SE	P	BETA	SE	P
	1	3352579	rs1537402	T	C	0.1516	0.03267	4.022e-06	0.01383	0.06725	0.8372	0.125294	0.029386	2.383e-05
	1	3352784	rs2493267	A	G	0.1512	0.03329	6.38e-06	-0.005225	0.06753	0.9384	0.120618	0.029859	4.559e-05
	1	3353890	rs2493265	A	G	0.1506	0.03323	6.692e-06	0.01767	0.06487	0.7856	0.122969	0.0295754	2.647e-05
	1	3353949	rs2493264	A	G	0.1506	0.03323	6.692e-06	0.01767	0.06487	0.7856	0.122969	0.0295754	2.647e-05
	1	3354595	rs2483249	T	C	0.1506	0.03323	6.692e-06	0.02159	0.06538	0.7415	0.124115	0.0296233	2.299e-05
	1	3354615	rs2493263	T	C	0.151	0.03316	6.013e-06	0.02159	0.06538	0.7415	0.124522	0.0295737	2.299e-05
	1	3361304	rs2483254	G	A	0.1503	0.03316	6.695e-06	0.02159	0.06538	0.7415	0.123965	0.0295737	2.592e-05
	1	3364737	rs2263010	T	C	0.1477	0.0331	9.21e-06	0.02159	0.06538	0.7415	0.121971	0.0295311	3.288e-05
	1	3368338	rs2493257	G	C	0.1477	0.0331	9.21e-06	0.02159	0.06538	0.7415	0.121971	0.0295311	3.288e-05
	1	3369583	rs2487669	T	C	0.1477	0.0331	9.21e-06	0.02159	0.06538	0.7415	0.121971	0.0295311	3.288e-05
	1	3371409	rs142378881	A	G	0.1477	0.0331	9.21e-06	0.02159	0.06538	0.7415	0.121971	0.0295311	3.288e-05
	1	3371863	rs77136906	A	C	0.1477	0.0331	9.21e-06	0.02159	0.06538	0.7415	0.121971	0.0295311	3.288e-05
	1	3372232	rs3931607	T	C	0.1477	0.0331	9.21e-06	0.02159	0.06538	0.7415	0.121971	0.0295311	3.288e-05
	1	107765475	rs113988676	T	C	-0.1676	0.03432	1.246e-06	-0.02481	0.07563	0.7432	-0.143217	0.0312527	3.464e-06
	1	107765871	rs80188447	A	G	-0.1681	0.03434	1.179e-06	-0.02481	0.07563	0.7432	-0.143608	0.0312678	3.464e-06
	1	205688290	rs16856211	C	T	-0.1837	0.03846	2.09e-06	-0.05114	0.08847	0.5638	-0.16263	0.0352713	2.908e-06
	1	205710157	rs56296722	T	C	-0.1837	0.03846	2.09e-06	-0.05114	0.08847	0.5638	-0.16263	0.0352713	2.908e-06
	1	205717175	rs56382128	C	A	-0.1837	0.03846	2.09e-06	-0.05114	0.08847	0.5638	-0.16263	0.0352713	2.908e-06
	1	205730805	rs115881766	T	C	-0.2205	0.04747	3.949e-06	-0.1585	0.1066	0.1383	-0.21024	0.0433647	9.47e-07
	1	205731824	rs2027527	T	C	-0.1837	0.03846	2.09e-06	-0.05114	0.08847	0.5638	-0.16263	0.0352713	2.908e-06
	1	205738843	rs11807208	T	C	-0.1851	0.03805	1.378e-06	-0.02591	0.07952	0.7449	-0.155442	0.0343231	5.812e-06
	1	205739200	rs16856287	T	C	-0.1809	0.03743	1.592e-06	-0.02591	0.07952	0.7449	-0.152789	0.0338659	4.814e-06
	1	205740320	rs112719620	A	G	-0.1775	0.03797	3.423e-06	-0.05114	0.08847	0.5638	-0.157845	0.0348922	5.84e-06
	1	205743378	rs16856296	G	A	-0.1775	0.03797	3.423e-06	-0.05114	0.08847	0.5638	-0.157845	0.0348922	5.84e-06
	1	205748705	rs73080372	A	C	-0.1775	0.03797	3.423e-06	-0.05114	0.08847	0.5638	-0.157845	0.0348922	5.84e-06
	1	205757897	rs113155523	A	G	-0.1899	0.03931	1.613e-06	-0.02149	0.09049	0.8125	-0.163164	0.0360549	4.925e-06
	1	205765040	rs73080391	T	C	-0.2024	0.04554	9.998e-06	-0.08151	0.1022	0.426	-0.182373	0.0415972	1.479e-05
	1	205788918	rs79843860	A	G	-0.1968	0.04425	9.919e-06	-0.02481	0.08667	0.775	-0.161238	0.0394106	3.758e-05
	1	205802463	rs6663133	G	A	-0.1968	0.04425	9.919e-06	-0.02561	0.08693	0.7686	-0.161571	0.0394349	3.663e-05
	4	20289373	rs7680945	G	A	-0.1042	0.02324	8.355e-06	-0.05293	0.04829	0.2742	-0.0945584	0.0209411	5.272e-06
	4	20289807	rs4386603	G	A	-0.1036	0.02324	9.42e-06	-0.05136	0.04762	0.282	-0.0935512	0.0208855	5.605e-06
	4	20289809	rs4358400	C	T	-0.1036	0.02324	9.42e-06	-0.05136	0.04762	0.282	-0.0935512	0.0208855	5.605e-06
	4	20297580	rs12233914	G	A	-0.1046	0.02324	7.782e-06	-0.05293	0.04829	0.2742	-0.0948832	0.0209411	4.371e-06
	4	120017014	rs11731881	T	C	-0.09607	0.02138	7.955e-06	0.03128	0.04586	0.4959	-0.073333	0.0193776	0.0001078
	5	28357883	rs10068382	A	C	-0.09931	0.02219	8.695e-06	-0.0672	0.04338	0.1227	-0.0926506	0.0197554	2.428e-06
	5	28359586	rs13180202	A	G	-0.09931	0.02219	8.695e-06	-0.0672	0.04338	0.1227	-0.0926506	0.0197554	2.428e-06
	5	28360770	rs9292247	A	G	-0.09931	0.02219	8.695e-06	-0.0672	0.04338	0.1227	-0.0926506	0.0197554	2.428e-06
	5	28361067	rs9292249	A	G	-0.09931	0.02219	8.695e-06	-0.0672	0.04338	0.1227	-0.0926506	0.0197554	2.428e-06
	5	28361281	rs28559815	A	G	-0.09931	0.02219	8.695e-06	-0.0672	0.04338	0.1227	-0.0926506	0.0197554	2.428e-06
	5	28362896	rs6450616	T	G	-0.09931	0.02219	8.695e-06	-0.0672	0.04338	0.1227	-0.0926506	0.0197554	2.428e-06
	5	28363862	rs13359577	A	G	-0.1019	0.02234	5.82e-06	-0.06817	0.04333	0.1171	-0.0948167	0.0198562	1.258e-06
	5	28364847	rs6884888	T	C	-0.09931	0.02219	8.695e-06	-0.0672	0.04338	0.1227	-0.0926506	0.0197554	2.428e-06
	5	28364877	rs6884907	T	C	-0.09931	0.02219	8.695e-06	-0.0672	0.04338	0.1227	-0.0926506	0.0197554	2.428e-06
	5	28367821	rs9292251	C	T	-0.09931	0.02219	8.695e-06	-0.0672	0.04338	0.1227	-0.0926506	0.0197554	2.428e-06
	5	28369592	rs9632395	A	G	-0.09931	0.02219	8.695e-06	-0.0672	0.04338	0.1227	-0.0926506	0.0197554	2.428e-06
	5	28371273	rs13177793	A	G	-0.09931	0.02219	8.695e-06	-0.0672	0.04338	0.1227	-0.0926506	0.0197554	2.428e-06
	5	28375166	rs10472613	A	C	-0.09931	0.02219	8.695e-06	-0.0672	0.04338	0.1227	-0.0926506	0.0197554	2.428e-06
	5	28378555	rs115439931	T	C	-0.1019	0.02234	5.82e-06	-0.06159	0.04321	0.1555	-0.0933978	0.0198447	1.767e-06
	5	28380522	rs4128241	C	C	-0.09998	0.02213	7.131e-06	-0.06062	0.04326	0.1625	-0.0918162	0.0197018	2.775e-06
	5	28387115	rs10075639	C	T	-0.09931	0.02219	8.695e-06	-0.06062	0.04326	0.1625	-0.0912507	0.0197441	3.379e-06
	5	28391086	rs12055356	G	A	-0.1016	0.02223	5.636e-06	-0.06062	0.04326	0.1625	-0.0930393	0.0197722	1.862e-06
	5	28391152	rs4596393	T	C	-0.1016	0.02223	5.636e-06	-0.06062	0.04326	0.1625	-0.0930393	0.0197722	1.862e-06
	5	178928924	rs201918413	A	G	0.2009	0.04455	7.392e-06	0.04867	0.08702	0.5765	0.169287	0.0396554	2.395e-05
	7	48202743	rs149281338	C	T	-0.1608	0.03597	8.876e-06	0.01263	0.07007	0.8571	-0.124629	0.0319999	9.798e-05
	7	48203248	rs141946383	T	C	-0.1623	0.03562	5.98e-06	0.01263	0.07007	0.8571	-0.126378	0.0317528	8.845e-05
	7	48205887	rs141450790	T	C	-0.1608	0.03597	8.876e-06	0.01263	0.07007	0.8571	-0.124629	0.0319999	9.798e-05
	7	48207509	rs140757548	G	A	-0.1608	0.03597	8.876e-06	0.01263	0.07007	0.8571	-0.124629	0.0319999	9.798e-05
	7	48213417	rs148427735	A	G	-0.165	0.03629	6.229e-06	0.005991	0.07132	0.9331	-0.129833	0.0323437	5.04e-05
	7	134884420	rs113000763	C	T	0.2849	0.06215	5.226e-06	0.1991	0.1409	0.1589	0.270925	0.0568639	1.783e-06
	8	66304898	rs186747348	C	A	0.375	0.08339	7.858e-06	Not Available			Not Available
	10	10240501	rs1535557	G	A	0.1051	0.02107	7.468e-07	0.0204	0.04675	0.663	0.0907999	0.0192092	2.14e-06
	11	83428811	rs145320393	A	G	0.3442	0.07629	7.343e-06	-0.2941	0.2162	0.1752	0.273522	0.0719424	0.000134

## Sheet: Table S12
	Table S12: Suggestive SNPs associated with physician-rated acute mucositis
						Discovery (N= 864)			Replication (N= 246)			Meta-analysis (N= 1110)
	CHR	SNP	BP	Effect allele	REF	BETA	SE	P	BETA	SE	P	BETA	SE	P
	1	rs61787668	9244280	T	G	-0.1539	0.03182	1.563e-06	-0.0351	0.0671	0.6014	-0.132089	0.028751	4.901e-06
	1	rs61787669	9244795	T	G	-0.1505	0.03182	2.648e-06	-0.0351	0.0671	0.6014	-0.129313	0.028751	7.313e-06
	1	rs61787670	9245906	A	G	-0.1488	0.03185	3.486e-06	-0.0351	0.0671	0.6014	-0.127893	0.0287731	9.513e-06
	1	rs12407705	15513132	G	A	0.1605	0.03376	2.344e-06	0.06163	0.07046	0.3827	0.14204	0.0304457	3.403e-06
	1	rs12125077	15531007	T	C	0.1775	0.03813	3.782e-06	0.01395	0.08342	0.8674	0.149235	0.034679	1.477e-05
	1	rs34073568	15532825	T	C	0.1814	0.03829	2.545e-06	-0.002059	0.08347	0.9803	0.149506	0.0348029	1.526e-05
	1	rs149384519	22634176	C	T	0.5533	0.1229	7.651e-06	0.8284	0.3363	0.01453	0.585712	0.115433	4.01e-07
	1	rs114169231	95575413	G	A	-0.403	0.09063	9.902e-06	0.1339	0.1666	0.4224	-0.280396	0.0796124	0.000463
	1	rs857833	158743265	A	G	0.1625	0.03457	3.026e-06	0.03303	0.07241	0.6487	0.138468	0.031197	1.126e-05
	1	rs12748102	238539264	C	T	-0.2239	0.05032	9.737e-06	-0.003063	0.1103	0.9779	-0.185856	0.0457809	4.28e-05
	1	rs7531928	238540226	C	T	-0.2239	0.05032	9.737e-06	-0.003063	0.1103	0.9779	-0.185856	0.0457809	4.28e-05
	2	rs2920899	55279681	G	T	-0.1589	0.03527	7.587e-06	-0.01143	0.07104	0.8724	-0.129738	0.0315908	3.38e-05
	2	rs6744226	62918287	G	A	0.183	0.04078	8.214e-06	-0.1262	0.08821	0.1541	0.128553	0.0370158	0.000572
	2	rs115093807	228956344	G	A	0.359	0.07831	5.234e-06	-0.1574	0.158	0.3204	0.257162	0.0701647	0.0002277
	3	rs73037660	24234500	G	A	0.408	0.09013	6.857e-06	-0.3402	0.2342	0.1478	0.311483	0.0841161	0.0002068
	4	rs145941402	138553597	A	G	0.347	0.07523	4.585e-06	0.1038	0.1616	0.5212	0.303682	0.0682018	7.928e-06
	5	rs73783741	116565109	T	C	0.4107	0.09226	9.686e-06	-0.1083	0.2009	0.5903	0.320308	0.0838417	0.0001244
	5	rs76667592	116592510	C	T	0.4107	0.09226	9.686e-06	-0.1083	0.2009	0.5903	0.320308	0.0838417	0.0001244
	5	rs7734658	141345805	C	T	-0.1742	0.03907	9.386e-06	-0.02673	0.07777	0.7314	-0.144481	0.034912	3.439e-05
	5	rs13175480	141385034	T	C	-0.1752	0.03912	8.595e-06	-0.03668	0.07639	0.6316	-0.14642	0.0348197	2.5e-05
	6	rs9460505	20443682	C	T	-0.4138	0.09165	7.233e-06	-0.1359	0.2253	0.547	-0.374343	0.0848946	1.112e-05
	7	rs324667	136728372	C	T	-0.136	0.03041	8.746e-06	0.07318	0.0616	0.2361	-0.0950105	0.0272682	0.0003772
	8	rs2944770	141555228	T	C	0.1376	0.02992	4.892e-06	-0.01892	0.06073	0.7556	0.107029	0.0268395	6.713e-05
	8	rs2944769	141556005	A	G	0.1376	0.02992	4.892e-06	-0.01892	0.06073	0.7556	0.107029	0.0268395	6.713e-05
	8	rs2944768	141556893	T	C	0.1368	0.0299	5.469e-06	-0.01892	0.06073	0.7556	0.106418	0.026825	7.61e-05
	8	rs2292782	141557497	T	C	0.1344	0.02987	7.714e-06	-0.01892	0.06073	0.7556	0.104534	0.0268034	0.0001103
	8	rs2944766	141558980	C	T	0.1336	0.02986	8.669e-06	-0.01892	0.06073	0.7556	0.103906	0.0267961	0.0001103
	8	rs2977480	141559950	T	C	0.1344	0.02987	7.714e-06	-0.01892	0.06073	0.7556	0.104534	0.0268034	0.0001103
	8	rs2944763	141567889	G	A	0.1323	0.02975	9.866e-06	-0.0161	0.06041	0.7901	0.103334	0.0266891	0.0001322
	8	rs2292778	141568622	G	A	0.1323	0.02975	9.866e-06	-0.0161	0.06041	0.7901	0.103334	0.0266891	0.0001322
	8	rs2292776	141568725	G	A	0.1333	0.02979	8.709e-06	-0.0331	0.06069	0.586	0.100992	0.0267421	0.0001895
	10	rs200799941	101494112	T	C	0.5698	0.1253	6.214e-06	Not Available			Not Available
	10	rs562621209	101535388	A	G	0.5698	0.1253	6.214e-06
	11	rs116531924	29541758	T	C	0.4705	0.1015	4.102e-06	0.2685	0.2457	0.2757	0.441053	0.0938105	2.817e-06
	11	rs117640183	42073648	G	A	0.3583	0.08043	9.491e-06	0.0678	0.179	0.7053	0.309501	0.0733642	2.234e-05
	11	rs180779092	105543651	G	A	0.4109	0.0905	6.425e-06	-0.1402	0.1987	0.4812	0.316219	0.0823598	0.0001375
	11	rs113577168	105575545	C	T	0.4109	0.0905	6.425e-06	-0.1402	0.1987	0.4812	0.316219	0.0823598	0.0001375
	12	rs116849735	44943100	C	T	-0.3193	0.0669	2.138e-06	-0.06334	0.1286	0.6229	-0.264784	0.0593495	8.584e-06
	12	rs75271259	44979369	A	G	-0.3341	0.06655	6.293e-07	-0.06334	0.1286	0.6229	-0.276906	0.0591047	3.342e-06
	12	rs75602687	44986953	A	G	-0.3235	0.06595	1.116e-06	-0.04617	0.132	0.7268	-0.268101	0.0589964	5.435e-06
	12	rs117133285	45071562	A	C	-0.3152	0.06936	6.314e-06	-0.08277	0.1557	0.5954	-0.276713	0.0633578	1.138e-05
	14	rs57141766	94494758	G	A	0.4916	0.1094	7.921e-06	-0.1414	0.2467	0.5669	0.387576	0.100008	9.736e-05
	15	rs148439640	87528209	G	A	-0.4134	0.08726	2.544e-06	-0.1808	0.1869	0.3344	-0.371772	0.0790671	2.454e-06
	15	rs141501282	87585252	A	G	-0.4098	0.0858	2.109e-06	-0.251	0.184	0.1738	-0.381438	0.0777613	9.752e-07
	15	rs139713748	87610850	T	C	-0.3688	0.08228	8.39e-06	-0.1997	0.1676	0.2348	-0.33596	0.0738595	4.976e-06
	15	rs149076740	87667193	C	T	-0.3837	0.08573	8.66e-06	-0.1802	0.171	0.2931	-0.342825	0.076638	8.1e-06
	15	rs72759226	97516319	C	T	0.3958	0.08616	5.005e-06	0.0333	0.1731	0.8476	0.323822	0.0771332	2.561e-05
	16	rs7197196	24640117	T	G	-0.1417	0.03028	3.325e-06	0.05472	0.0637	0.3912	-0.105497	0.0273475	8.996e-05
	20	rs62187514	1310426	A	G	0.3209	0.0721	9.728e-06	-0.07799	0.157	0.6198	0.251427	0.0655212	0.0001203
	20	rs6080084	15986010	A	C	0.1901	0.03902	1.311e-06	0.03934	0.08772	0.6543	0.165197	0.0356519	3.589e-06
	20	rs17711684	15988997	A	G	0.1839	0.03889	2.646e-06	0.04288	0.08694	0.6223	0.160387	0.0355001	6.589e-06
	20	rs6080086	15990430	G	A	0.1822	0.03883	3.154e-06	0.03124	0.0857	0.7158	0.156488	0.0353689	1.09e-05
	20	rs6080092	15997244	A	G	0.177	0.03862	5.292e-06	0.03773	0.08593	0.6611	0.153596	0.0352258	1.602e-05
	20	rs6080097	15998826	T	C	0.1764	0.03868	5.883e-06	0.04445	0.08622	0.6066	0.154293	0.0352913	1.531e-05
	20	rs6080098	16000293	G	A	0.1749	0.03851	6.409e-06	0.03773	0.08593	0.6611	0.151958	0.0351423	1.977e-05
	20	rs73109687	16000868	A	G	0.1749	0.03851	6.409e-06	0.04445	0.08622	0.6066	0.153204	0.0351621	1.701e-05
	20	rs73111714	16004352	C	T	0.1734	0.0385	7.647e-06	0.04445	0.08622	0.6066	0.151963	0.0351545	2.099e-05
	20	rs73111717	16004442	T	G	0.1734	0.0385	7.647e-06	0.04445	0.08622	0.6066	0.151963	0.0351545	2.099e-05
	20	rs744228	16005680	C	T	0.1649	0.03289	6.52e-07	0.02433	0.07346	0.7408	0.141427	0.0300186	2.645e-06
	20	rs7352926	16005757	A	G	0.1747	0.03846	6.404e-06	0.04445	0.08622	0.6066	0.153084	0.035124	9.777e-06
	20	rs62194207	16006128	G	A	0.1747	0.03846	6.404e-06	0.04445	0.08622	0.6066	0.153084	0.035124	9.777e-06
	20	rs73111735	16008972	A	G	0.1805	0.03942	5.369e-06	0.04669	0.08634	0.5892	0.157418	0.0358593	8.501e-06
	20	rs73111739	16009711	G	T	0.177	0.03918	7.152e-06	0.04669	0.08634	0.5892	0.154748	0.0356783	1.308e-05
	20	rs12625655	16012874	G	A	0.1784	0.03924	6.243e-06	0.06134	0.08676	0.4803	0.158521	0.0357532	8.479e-06
	20	rs73111749	16013501	C	A	0.1857	0.03864	1.81e-06	0.06652	0.08761	0.4485	0.166292	0.0353541	3.074e-06

## Sheet: Table S13
	Table S13: Suggestive SNPs associated with STATphysician
						Discovery (N= 881)			Replication ( N= 246)			Meta-analysis (N= 1127)
	CHR	SNP	BP	Effect allele	REF	BETA	SE	P	BETA	SE	P	BETA	SE	P
	2	rs116340739	50612632	C	T	0.5209	0.1086	1.888e-06	0.1227	0.252	0.6267	0.45853	0.099733	4.643e-06
	6	rs6922831	3656728	G	A	-0.1788	0.03997	8.735e-06	0.09337	0.07637	0.2228	-0.120278	0.035413	0.0006815
	6	rs2186097	121663499	T	G	-0.3388	0.07591	9.143e-06	0.291	0.171	0.09022	-0.235121	0.069381	0.000712
	7	rs167862	80774907	G	A	0.1406	0.03069	5.31e-06	-0.03063	0.05897	0.604	0.104106	0.0272238	0.0001541
	7	rs327665	80777210	A	G	0.14	0.03081	6.332e-06	-0.03063	0.05897	0.604	0.10341	0.0273075	0.0001728
	7	rs477191	80790568	A	G	0.1373	0.03076	9.037e-06	-0.02008	0.05905	0.7342	0.103709	0.0272806	0.0001734
	7	rs327688	80811307	T	C	0.1399	0.03069	5.926e-06	-0.02163	0.05869	0.7129	0.105215	0.0271961	0.0001328
	7	rs327689	80811388	T	C	0.1399	0.03069	5.926e-06	-0.02163	0.05869	0.7129	0.105215	0.0271961	0.0001328
	11	rs149617044	89184372	C	A	-0.3721	0.08165	5.916e-06	-0.03918	0.1947	0.8407	-0.322308	0.0752969	2.053e-05
	11	rs72967134	89198255	T	C	-0.3721	0.08165	5.916e-06	0.07412	0.2136	0.7289	-0.315211	0.0762678	3.942e-05
	12	rs117896208	92882836	A	G	-0.5005	0.1083	4.43e-06	0.04302	0.3281	0.8958	-0.447099	0.102842	1.269e-05
	12	rs117680507	92955539	C	A	-0.6497	0.1285	5.255e-07	Not available			Not available
	12	rs147302596	93204482	C	T	-0.6002	0.124	1.528e-06	0.02641	0.2715	0.9226	-0.492052	0.112793	1.295e-05
	13	rs16964673	105033063	G	T	-0.1674	0.03508	2.149e-06	-0.04057	0.06296	0.52	-0.137354	0.0306443	7.345e-06
	13	rs73586864	105033132	A	C	-0.1673	0.03519	2.341e-06	-0.04057	0.06296	0.52	-0.137134	0.0307175	7.345e-06
	13	rs12858775	111423865	C	A	-0.1396	0.03122	8.854e-06	0.004235	0.06507	0.9482	-0.112685	0.0281478	5.142e-05
	13	rs12859537	111423967	A	C	-0.1396	0.03122	8.854e-06	0.004235	0.06507	0.9482	-0.112685	0.0281478	5.142e-05
	13	rs34070250	111425101	A	G	-0.1387	0.03117	9.746e-06	0.004235	0.06507	0.9482	-0.112023	0.0281112	5.82e-05
	13	rs34546300	111425249	A	G	-0.1387	0.03117	9.746e-06	0.004235	0.06507	0.9482	-0.112023	0.0281112	5.82e-05
	13	rs139105691	112677132	A	G	0.5361	0.1203	9.488e-06	-0.04892	0.3284	0.8817	0.466884	0.112959	3.41e-05
	14	rs71416086	61558426	A	G	-0.2625	0.05841	7.927e-06	-0.1871	0.1194	0.1187	-0.24794	0.0524683	1.903e-06
	14	rs7154586	98811967	A	G	-0.1447	0.03243	9.165e-06	-0.0035	0.06507	0.9572	-0.116606	0.029025	4.316e-05
	17	rs147832577	10070531	T	C	-0.188	0.04102	5.244e-06	0.1817	0.08357	0.03072	-0.116222	0.0368232	0.001583
	17	rs28597708	10071868	A	G	-0.188	0.04102	5.244e-06	0.1817	0.08357	0.03072	-0.116222	0.0368232	0.001583
	17	rs76687302	47605330	A	G	0.3821	0.07569	5.427e-07	-0.1352	0.1572	0.3906	0.284744	0.0681966	3.312e-05
	19	rs1968243	51867402	A	G	0.1489	0.03242	5.037e-06	0.02527	0.06366	0.6918	0.123439	0.0288894	1.435e-05

## Sheet: Table S14
	Table S14: Suggestive SNPs associated with STATpatient
						Discovery (N= 881)			Replication ( N= 241)			Meta-analysis (N= 1122)
	CHR	SNP	BP	Effect allele	REF	BETA	SE	P	BETA	SE	P	BETA	SE	P
	1	rs4460663	7186325	G	A	-0.1876	0.04085	5.072e-06	0.02027	0.08251	0.8062	-0.146678	0.0366089	6.415e-05
	1	rs9434477	7192768	G	A	-0.1881	0.04077	4.579e-06	0.006051	0.08291	0.9419	-0.150295	0.0365859	4.544e-05
	1	rs11120859	7193122	A	G	-0.1881	0.04077	4.579e-06	0.006051	0.08291	0.9419	-0.150295	0.0365859	4.544e-05
	1	rs2213773	7193533	T	G	-0.1881	0.04077	4.579e-06	0.006051	0.08291	0.9419	-0.150295	0.0365859	4.544e-05
	1	rs6703258	96291103	C	T	0.1916	0.04224	6.593e-06	-0.1027	0.08699	0.239	0.135449	0.0379973	0.0003141
	1	rs1418460	96293105	C	T	0.1916	0.04224	6.593e-06	-0.1027	0.08699	0.239	0.135449	0.0379973	0.0003141
	3	rs9831277	71907532	C	A	0.2498	0.05554	7.793e-06	-0.09144	0.1065	0.3916	0.176838	0.0492457	0.0003827
	3	rs116231959	177560930	C	T	0.5325	0.1172	6.285e-06	-0.4777	0.2916	0.1028	0.392007	0.108745	0.000297
	3	rs113536320	177863954	A	G	-0.7084	0.1515	3.379e-06	0.04389	0.2487	0.8601	-0.504792	0.129384	0.0001035
	3	rs144250644	191322970	C	T	-0.5986	0.1227	1.272e-06	0.1596	0.2321	0.4924	-0.432988	0.108475	6.861e-05
	3	rs74960852	192323258	T	C	0.7265	0.1627	9.072e-06	-0.1809	0.316	0.5675	0.536359	0.144653	0.0002144
	4	rs28537315	95601229	A	G	-0.2886	0.06367	6.624e-06	-0.2765	0.1418	0.05253	-0.28657	0.0580835	8.744e-07
	6	rs9348501	22162503	A	C	-0.2689	0.05511	1.267e-06	0.006273	0.1196	0.9582	-0.220707	0.050052	9.795e-06
	7	rs77428579	4523081	A	G	0.6184	0.1336	4.231e-06	-0.09857	0.2403	0.682	0.44911	0.116767	0.0001291
	7	rs117387753	100634887	A	G	-0.648	0.1439	7.678e-06	-0.4595	0.3103	0.1401	-0.614636	0.130546	2.536e-06
	8	rs189583044	26127884	T	C	-0.5531	0.121	5.532e-06	-0.6571	0.3323	0.04925	-0.565275	0.113697	6.661e-07
	8	rs143944706	59784719	G	A	0.6369	0.1369	3.807e-06	-0.08541	0.3423	0.8032	0.537296	0.127111	2.4e-05
	9	rs1148845	93501130	C	T	-0.1949	0.0428	6.047e-06	-0.1045	0.07908	0.1878	-0.174419	0.0376407	3.926e-06
	9	rs1467242	111913454	G	A	-0.2381	0.05234	6.16e-06	-0.07557	0.1091	0.4895	-0.207692	0.0471904	9.439e-06
	9	rs62579931	139163608	T	C	0.2658	0.059	7.556e-06	-0.06488	0.1313	0.6218	0.210247	0.0538164	9.236e-05
	12	rs285548	41958078	A	G	0.2059	0.04521	6.033e-06	-0.0317	0.09699	0.7441	0.16349	0.040977	5.944e-05
	12	rs285549	41958184	G	T	0.2059	0.04521	6.033e-06	-0.0317	0.09699	0.7441	0.16349	0.040977	5.944e-05
	12	rs12829398	79819893	A	G	-0.4474	0.09971	8.183e-06	0.102	0.1879	0.5877	-0.326685	0.0880772	0.0002234
	13	rs73224051	71487642	C	T	-0.3525	0.07647	4.628e-06	-0.02599	0.1489	0.8616	-0.284356	0.0680237	2.483e-05
	13	rs9521017	109419159	T	C	0.2113	0.04243	7.734e-07	0.208	0.2294	0.3656	0.211191	0.0417223	3.309e-07
	13	rs9521020	109420456	A	C	0.2155	0.04251	4.873e-07	0.116	0.08634	0.1806	0.196086	0.038138	3.48e-07
	13	rs9521025	109422126	C	A	0.2195	0.04251	3.004e-07	0.116	0.08634	0.1806	0.199306	0.038138	2.235e-07
	13	rs9521028	109425295	T	G	0.2144	0.04211	4.376e-07	0.0993	0.08698	0.2548	0.192545	0.0379018	3.681e-07
	13	rs2391692	109425758	T	C	0.2144	0.04211	4.376e-07	0.0993	0.08698	0.2548	0.192545	0.0379018	3.681e-07
	13	rs2893329	109425906	C	T	0.2144	0.04211	4.376e-07	0.0993	0.08698	0.2548	0.192545	0.0379018	3.681e-07
	13	rs9634573	109426207	C	T	0.2058	0.04145	8.253e-07	0.09272	0.08637	0.2842	0.184631	0.0373694	5.754e-07
	13	rs12876242	109426493	A	G	0.2109	0.04205	6.424e-07	0.09555	0.08716	0.2742	0.189121	0.0378728	5.684e-07
	13	rs9514905	109427450	T	C	0.2105	0.04212	7.01e-07	0.0993	0.08698	0.2548	0.189377	0.0379091	5.156e-07
	13	rs9521034	109427990	C	T	0.2023	0.04148	1.275e-06	0.09022	0.08679	0.2997	0.181459	0.0374253	9.643e-07
	13	rs9521036	109429220	A	G	0.2105	0.04212	7.01e-07	0.0993	0.08698	0.2548	0.189377	0.0379091	5.156e-07
	13	rs9514907	109430327	A	G	0.2105	0.04212	7.01e-07	0.0993	0.08698	0.2548	0.189377	0.0379091	5.156e-07
	13	rs61968775	109430427	T	C	0.2105	0.04212	7.01e-07	0.0993	0.08698	0.2548	0.189377	0.0379091	5.156e-07
	13	rs878537	109430562	A	C	0.2105	0.04212	7.01e-07	0.0993	0.08698	0.2548	0.189377	0.0379091	5.156e-07
	13	rs2002902	109430691	A	G	0.2105	0.04212	7.01e-07	0.0993	0.08698	0.2548	0.189377	0.0379091	5.156e-07
	13	rs2002903	109430795	T	C	0.2105	0.04212	7.01e-07	0.0993	0.08698	0.2548	0.189377	0.0379091	5.156e-07
	13	rs9521040	109430923	T	C	0.2105	0.04212	7.01e-07	0.0993	0.08698	0.2548	0.189377	0.0379091	5.156e-07
	13	rs4772998	109431124	G	A	0.2105	0.04212	7.01e-07	0.0993	0.08698	0.2548	0.189377	0.0379091	5.156e-07
	13	rs4771605	109431353	A	G	0.2105	0.04212	7.01e-07	0.0993	0.08698	0.2548	0.189377	0.0379091	5.156e-07
	13	rs4771606	109431365	A	G	0.2105	0.04212	7.01e-07	0.0993	0.08698	0.2548	0.189377	0.0379091	5.156e-07
	13	rs4771607	109431387	G	A	0.2105	0.04212	7.01e-07	0.0993	0.08698	0.2548	0.189377	0.0379091	5.156e-07
	13	rs4771608	109431514	G	A	0.2105	0.04212	7.01e-07	0.0993	0.08698	0.2548	0.189377	0.0379091	5.156e-07
	13	rs9514909	109431618	G	T	0.2105	0.04212	7.01e-07	0.0993	0.08698	0.2548	0.189377	0.0379091	5.156e-07
	13	rs9514910	109431800	C	T	0.2105	0.04212	7.01e-07	0.0993	0.08698	0.2548	0.189377	0.0379091	5.156e-07
	13	rs9559410	109431916	T	C	0.2105	0.04212	7.01e-07	0.0993	0.08698	0.2548	0.189377	0.0379091	5.156e-07
	13	rs1337931	109432483	G	T	0.2105	0.04212	7.01e-07	0.0993	0.08698	0.2548	0.189377	0.0379091	5.156e-07
	13	rs1337930	109432737	T	C	0.2105	0.04212	7.01e-07	0.0993	0.08698	0.2548	0.189377	0.0379091	5.156e-07
	13	rs1337929	109432908	C	T	0.2105	0.04212	7.01e-07	0.1145	0.08663	0.1876	0.192145	0.03788	3.448e-07
	13	rs1337928	109432926	G	A	0.2105	0.04212	7.01e-07	0.1145	0.08663	0.1876	0.192145	0.03788	3.448e-07
	13	rs9521046	109432941	T	G	0.2105	0.04212	7.01e-07	0.1145	0.08663	0.1876	0.192145	0.03788	3.448e-07
	13	rs57054641	109433861	A	G	0.2105	0.04212	7.01e-07	0.0993	0.08698	0.2548	0.189377	0.0379091	5.156e-07
	13	rs4773000	109433878	A	G	0.2089	0.04213	8.535e-07	0.0993	0.08698	0.2548	0.188073	0.0379164	6.44e-07
	13	rs2391696	109434860	G	A	0.2102	0.04207	7.047e-07	0.1067	0.08643	0.2185	0.190375	0.0378269	4.736e-07
	13	rs4576932	109435048	T	C	0.2015	0.04137	1.322e-06	0.09762	0.08625	0.2589	0.182071	0.0373011	7.991e-07
	13	rs4771611	109435401	C	T	0.2102	0.04207	7.047e-07	0.1067	0.08643	0.2185	0.190375	0.0378269	4.736e-07
	13	rs4771612	109435711	C	T	0.2102	0.04207	7.047e-07	0.1067	0.08643	0.2185	0.190375	0.0378269	4.736e-07
	13	rs9521048	109436232	C	T	0.2102	0.04207	7.047e-07	0.1051	0.08585	0.222	0.189848	0.0377778	4.922e-07
	13	rs9521049	109436289	A	G	0.2076	0.04201	9.289e-07	0.1051	0.08585	0.222	0.187798	0.0377344	6.147e-07
	13	rs9521050	109436481	A	G	0.1942	0.04179	3.903e-06	0.1051	0.08585	0.222	0.177132	0.0375747	2.771e-06
	13	rs9521051	109436621	C	T	0.2048	0.04199	1.277e-06	0.1051	0.3127	0.1976	0.203034	0.0416165	1.049e-06
	13	rs9521052	109436638	C	T	0.2048	0.04199	1.277e-06	0.1051	0.08585	0.222	0.185553	0.0377199	8.55e-07
	13	rs9521053	109437056	G	A	0.2048	0.04199	1.277e-06	0.1051	0.08585	0.222	0.185553	0.0377199	8.55e-07
	13	rs9514911	109438738	C	A	0.2063	0.04206	1.119e-06	0.1051	0.08585	0.222	0.186711	0.0377706	7.663e-07
	13	rs2039704	109445338	C	T	0.2113	0.04192	5.705e-07	0.1135	0.08536	0.1851	0.192296	0.0376274	3.492e-07
	13	rs2039703	109445398	A	G	0.2113	0.04192	5.705e-07	0.1135	0.08536	0.1851	0.192296	0.0376274	3.492e-07
	14	rs117955567	61748308	C	A	0.4466	0.09306	1.88e-06	0.01841	0.2424	0.9395	0.391597	0.0868776	6.34e-06
	15	rs75326962	99830417	C	T	0.242	0.05293	5.56e-06	-0.08104	0.1076	0.452	0.179061	0.0474946	0.0001677
	17	rs11651692	54938015	A	G	-0.2009	0.04313	3.701e-06	-0.004294	0.08608	0.9603	-0.161447	0.0385605	2.622e-05
	18	rs144496806	13939065	A	C	0.7886	0.1763	8.763e-06	0.1858	0.3963	0.6397	0.689012	0.16108	1.808e-05
	19	rs79384469	42208552	A	G	0.4607	0.09653	2.136e-06	-0.1144	0.1857	0.5386	0.33836	0.0856495	8.591e-05
